# Supplementary material for: A newly developed tetraplex real‐time RT‐PCR for simultaneous screening of influenza virus types A, B, C and D
Source: Influenza Other Respir Viruses. 2018 Oct 22;13(1):71–82. doi: 10.1111/irv.12613 (PMC6304318; doi:10.1111/irv.12613)
Supplement: Supplementary file 1 [file IRV-13-71-s001.xlsx]

## Sheet: Supplemental Table 1
Sample identification		RT-qPCR [cq-values]
Pathogen	Strain/Isolate	IAV	IBV	ICV	IDV
PCV-1 (Porcines Circovirus Typ 1)	113/928	neg	neg	neg	neg
PCV-2 (Porcines Circovirus Typ 2)	WR 2009	neg	neg	neg	neg
PEDV (Porcine Epidemic Diarrhea Coronavirus)	V215/78	neg	neg	neg	neg
TEGV (Transmissible Gastroenteritis Coronavirus)	Toyama/Spey/3	neg	neg	neg	neg
PRRSV (Porcine Reproductive and Respiratory Syndrome Virus)	Cobbelsdorf	neg	neg	neg	neg
Mycoplasma hyorhinis	M. hr Bakum 1	neg	neg	neg	neg
Mycoplasma hyorhinis	M. hr Bakum 2	neg	neg	neg	neg
Mycoplasma hyopneumonia	M. hp Bakum 1	neg	neg	neg	neg
Mycoplasma hyopneumonia	M. hp Bakum 2	neg	neg	neg	neg
Tetraplex mixture		FAM	ROX	Cy5	HEX
