# Supplementary material for: A newly developed tetraplex real‐time RT‐PCR for simultaneous screening of influenza virus types A, B, C and D
Source: Influenza Other Respir Viruses. 2018 Oct 22;13(1):71–82. doi: 10.1111/irv.12613 (PMC6304318; doi:10.1111/irv.12613)
Supplement: Supplementary file 2 [file IRV-13-71-s002.xlsx]

## Sheet: Tabelle1
Mixes	RT-qPCR [cq-mean-values]
	IAV	standart deviation	IBV	standart deviation	ICV	standart deviation	IDV	standart deviation
PBS + IBV (cq 30)	neg	---	30.5933	0.398288	neg	---	neg	---
PBS + ICV (cq 30)	neg	---	neg	---	31.6333	0.361432	neg	---
PBS + IDV (cq 30)	neg	---	neg	---	neg	---	31.4267	0.113725
IAV neg. + IBV (cq 30)	neg	---	30.62	0.482183	neg	---	neg	---
IAV neg. + ICV (cq 30)	neg	---	neg	---	31.42	0.0458258	neg	---
IAV neg. + IDV (cq 30)	neg	---	neg	---	neg	---	31.58	0.0655744
IAV (cq 20) + IBV (cq 30)	20.8267	0.0251661	39.54	0.764918	neg	---	neg	---
IAV (cq 25) + IBV (cq 30)	26.3067	0.085049	31.12	0.747262	neg	---	neg	---
IAV (cq 30) + IBV (cq 30)	30.4133	0.136137	29.9367	0.604759	neg	---	neg	---
IAV (cq 20) + ICV (cq 30)	20.8633	0.0288675	neg	---	33.4033	0.245017	neg	---
IAV (cq 25) + ICV (cq 30)	26.3133	0.0351188	neg	---	30.7333	0.24173	neg	---
IAV (cq 30) + ICV (cq 30)	30.35	0.0458258	neg	---	30.99	0.190788	neg	---
IAV (cq 20) + IDV (cq 30)	20.67	0.0655744	neg	---	neg	---	32.9233	0.378726
IAV (cq 25) + IDV (cq 30)	26.2833	0.0305505	neg	---	neg	---	31.7967	0.085049
IAV (cq 30) + IDV (cq 30)	30.3267	0.0550757	neg	---	neg	---	31.46	0.043589
IBV (cq 20) + IAV (cq 30)	30.7767	0.046188	22.9433	0.0723418	neg	---	neg	---
IBV (cq 25) + IAV (cq 30)	30.7133	0.102632	25.9467	0.106927	neg	---	neg	---
IBV (cq 20) + ICV (cq 30)	neg	---	22.81	0.181934	32.2267	0.480139	neg	---
IBV (cq 25) + ICV (cq 30)	neg	---	25.9267	0.0251661	31.9167	0.215484	neg	---
IBV (cq 30) + ICV (cq 30)	neg	---	31.8867	0.543722	32.1033	0.0873689	neg	---
IBV (cq 20) + IDV (cq 30)	neg	---	22.9333	0.0862168	neg	---	31.01	0.052915
IBV (cq 25) + IDV (cq 30)	neg	---	25.89	0.15	neg	---	31.1767	0.023094
IBV (cq 30) + IDV (cq 30)	neg	---	31.6067	0.306649	neg	---	31.3667	0.106927
ICV (cq 20) + IAV (cq 30)	30.38	0.181934	neg	---	24	0.168226	neg	---
ICV (cq 25) + IAV (cq 30)	30.5433	0.155027	neg	---	26.52	0.104403	neg	---
ICV (cq 20) + IBV (cq 30)	neg	---	32.72	0.317962	23.7733	0.179258	neg	---
ICV (cq 25) + IBV (cq 30)	neg	---	30.2333	0.308923	26.3333	0.0404145	neg	---
ICV (cq 20) + IDV (cq 30)	neg	---	neg	---	23.62	0.0173205	30.98	0.165227
ICV (cq 25) + IDV (cq 30)	neg	---	neg	---	26.2933	0.0503322	30.9667	0.100167
ICV (cq 30) + IDV (cq 30)	neg	---	neg	---	31.9167	0.198578	31.4567	0.196554
IDV (cq 25) + IAV (cq 30)	30.5733	0.0896289	neg	---	neg	---	28.6433	0.104083
IDV (cq 25) + IBV (cq 30)	neg	---	31.3067	0.308599	neg	---	28.5467	0.0665833
IDV (cq 25) + ICV (cq 30)	neg	---	neg	---	32.17	0.190788	28.56	0.1249
IAV (cq 30) + IBV (cq 30) + ICV (cq 30)	31.3567	0.0873689	30.29	0.356791	31.8733	0.295691	neg	---
IAV (cq 30) + IBV (cq 30) + IDV (cq 30)	31.3233	0.150444	30.3933	0.123423	neg	---	31.87	0.0964365
IAV (cq 30) + ICV (cq 30) + IDV (cq 30)	31.2433	0.100664	neg	---	31.7833	0.190875	31.8367	0.205264
IBV (cq 30) + ICV (cq 30) + IDV (cq 30)	neg	---	30.2633	0.176163	31.99	0.340441	32	0.09
IAV (cq 30) + IBV (cq 30) + ICV (cq 30) + IDV (cq 30)	31.5867	0.204042	30.6733	0.669801	32.2367	0.478156	32.17	0.227156
Tetraplex mixture	FAM		ROX		Cy5		HEX
