# Supplementary material for: A newly developed tetraplex real‐time RT‐PCR for simultaneous screening of influenza virus types A, B, C and D
Source: Influenza Other Respir Viruses. 2018 Oct 22;13(1):71–82. doi: 10.1111/irv.12613 (PMC6304318; doi:10.1111/irv.12613)
Supplement: Supplementary file 3 [file IRV-13-71-s003.xlsx]

## Sheet: Tabelle1
Sample	Result	Sequence
AR 3087/16	IBV	TAAAAGAGTTGGACTTGATCCTTCATTAATCAGTACCTTTGCGGAAAGCACAGTCCCCAGAAGATCAGGTGCGACTGGTGTTGCAATCAAAGGAGGTGGAACCTTAGTGGCTGAAGCCATTCGATTTATAGGAAGAGCAATGGCAGACAGAGGGCTATTGAGAGACATCAAAGCCAAGACTGCCTATGAAAAGATTCTTCTGAATCTAAAAAACAAATGCTCTGCGCCCCAACAAAAGGCTCTAGTTGATCAAGTGATCGGAAGCAGAAATCCGGGGATTGCA
AR 6877/16	IBV	AAAGATCAAAGGCACTAAAAAGAGTTGGACTTGATCCTTCATTAATCAGTACCTTTGCGGAAAGCACAGTCCCCAGAAGATCAGGTGCGACTGGTGTTGCAATCAAAGGAGGTGGAACCTTAGTGGCTGAAGCCATTCGATTTATAGGAAGAGCAATGGCAGACAGAGGGCTATTGAGAGACATCAAAGCCAAGACTGCCTATGAAAAGATTCTTCTGAATCTAAGAAACAAATGCTCTGCGCCCCAACAAAAGGCTCTAGTTGATCAAGTGATCGGAAGCAGAAATCCGGGGATTGCA
AR 4484/16	IDV	TCAGTTGAAAACTGACAGTGGAAGAATCCCCACTCTGCCTTCTGGGTTGATAATACCGCAAGCAGGGGCTGACTCTTTAGTGAGACCTTTGACACCAGCAACAAGGATCTTCGGAATAGATGACTTAATCTTCGGGCTTTTATTCGTGGGGTTTGTCGCAGGAGGGCTCGCAGGAGGTTACTTGCTGGGGAAGATC
